# Supplementary material for: Support practices by an interdisciplinary team in a palliative-care unit for relatives of patients in agonal phase
Source: BMC Palliat Care. 2020 Nov 19;19:173. doi: 10.1186/s12904-020-00680-4 (PMC7678093; doi:10.1186/s12904-020-00680-4)
Supplement: Supplementary file 4 — Additional file 4. Coreq Check list. [file 12904_2020_680_MOESM4_ESM.xlsx]

## Sheet: Feuil1
No .	Item .	Guide questions/description .
Domain 1: Research team and reflexivity
Personal Characteristics
1.	Interviewer/facilitator	Which author/s conducted the interview or focus group?							Maïder Melin, Nadine Raoux (p5, Methods, FG method, paragraph 1)
2.	Credentials	What were the researcher's credentials? E.g. PhD, MD							Hélène Amieva, Valérie Bergua, Valérie Berger, Hélène Hoarau, Camille Ouvrard : PhD; Benoît Burucoa, Matthieu Frasca, Bernard Paternostre : MD; Maïder Melin, Nadine Raoux, Nena Stadelmaier : MSc (page 1, title page)
3.	Occupation	What was their occupation at the time of the study?							Clinical, research (p1, title page)
4.	Gender	Was the researcher male or female?							males and females (p1, title page)
5.	Experience and training	What experience or training did the researcher have?							Maïder Melin, Benoît Burucoa, Matthieu Frasca, Bernard Paternostre, Nena Stadelmaier, Valérie Berger, Carole Roumiguiere : clinical experience in specialized services in palliative medicine (CHU Bordeaux, Institut Bergonié Bordeaux); Hélène Amieva, Valérie Bergua, Camille Ouvrard, Nadine Raoux, Hélène Hoarau, Valérie Berger : experience in recognized health research institutes (Isped, Inserm, Uri…
Relationship with participants
6.	Relationship established	Was a relationship established prior to study commencement?							working relationship for M Melin and B Burucoa, no relationship for the other researchers. (p5, Methods, FG method, paragraph 1)
7.	Participant knowledge of the interviewer	What did the participants know about the researcher? e.g. personal goals, reasons for doing the research							the type of works performed in the departments (p5, Methods, FG method, paragraph 1)
8.	Interviewer characteristics	What characteristics were reported about the interviewer/facilitator? e.g. Bias, assumptions, reasons and interests in the research topic							functions in the field of research (p5, Methods, FG method, paragraph 1)
Domain 2: study design
Theoretical framework
9.	Methodological orientation and Theory	What methodological orientation was stated to underpin the study? e.g. grounded theory, discourse analysis, ethnography, phenomenology, content analysis							content analysis (p 6, p7 Method, Analysis strategy, paragraph 2) and 3))
Participant selection
10.	Sampling	How were participants selected? e.g. purposive, convenience, consecutive, snowball							voluntariat (p4, Methods, Population)
11.	Method of approach	How were participants approached? e.g. face-to-face, telephone, mail, email							face-to-face, mail (p4, Methods, Population)
12.	Sample size	How many participants were in the study?							32 (p4, Methods, Population)
13.	Non-participation	How many people refused to participate or dropped out? Reasons?							0 (p4, Methods, Population)
Setting
14.	Setting of data collection	Where was the data collected? e.g. home, clinic, workplace							workplace (p5, Methods, FG method, paragraph 1)
15.	Presence of non-participants	Was anyone else present besides the participants and researchers?							no (p5, Methods, FG method, paragraph 1)
16.	Description of sample	What are the important characteristics of the sample? e.g. demographic data, date							experience in the field of palliative care (p4, Methods, Population)
Data collection
17.	Interview guide	Were questions, prompts, guides provided by the authors? Was it pilot tested?							questions provided by the authors (p5, Methods, FG method, paragraph 1)
18.	Repeat interviews	Were repeat interviews carried out? If yes, how many?							no (p5, Methods, FG method, p18, Conclusion)
19.	Audio/visual recording	Did the research use audio or visual recording to collect the data?							audio recording (p6, Methods, FG method)
20.	Field notes	Were field notes made during and/or after the interview or focus group?							notes during the interview (p6, Methods, FG method)
21.	Duration	What was the duration of the interviews or focus group?							1 hour (p17, Conclusion)
22.	Data saturation	Was data saturation discussed?							yes (p6, Methods, Analysis strategy, paragraph 2))
23.	Transcripts returned	Were transcripts returned to participants for comment and/or correction?							yes (p6, Methods, Analysis strategy, paragraph2))
Domain 3: analysis and findingsz
Data analysis
24.	Number of data coders	How many data coders coded the data?							2 (p6, Methods, Analysis strategy, paragraph 1))
25.	Description of the coding tree	Did authors provide a description of the coding tree?							the use of a coding tree was not suitable for the study. The scheme used for indexing and categorizing the practices is detailed in the manuscript.(p6, p7, Methods, Analysis strategy)
26.	Derivation of themes	Were themes identified in advance or derived from the data?							they derived from the data (p7, Results, paragraph 3)
27.	Software	What software, if applicable, was used to manage the data?							NA (p6, Methods, Analysis strategy, paragraph 1))
28.	Participant checking	Did participants provide feedback on the findings?							yes (p6, Methods, Analysis strategy, paragraph2))
Reporting
29.	Quotations presented	Were participant quotations presented to illustrate the themes / findings? Was each quotation identified? e.g. participant number							participant quotations were presented but not identified (difficulty identifying the participant in a group with the audio recording : for example p 13, paragraph 1; or quotations are those of several participants : Appendix)
30.	Data and findings consistent	Was there consistency between the data presented and the findings?							yes : there is consistency between datas and synthesis of pratices (current consensual practives, occasional consensual practices, non consensual pratices, practices to be developed) (p 6, p7, Methods, Analysis strategy, paragraphs 2, 3; p7, Results)
31.	Clarity of major themes	Were major themes clearly presented in the findings?							1) providing care and ensuring comfort; 2) communicating, informing, and explaining; 3) interacting; and 4) mobilising interdisciplinary skills (p7 Results, paragraph 3)
32.	Clarity of minor themes	Is there a description of diverse cases or discussion of minor themes?							There is a discussion of three themes : Therapeutic alliances and interdisciplinary, Caregiving, Evocation of death and the wish to hasten death (p 10-17, Discussion)
